# Supplementary material for: MicroRNA-451 and Genistein Ameliorate Nonalcoholic Steatohepatitis in Mice
Source: Int J Mol Sci. 2019 Dec 3;20(23):6084. doi: 10.3390/ijms20236084 (PMC6928943; doi:10.3390/ijms20236084)
Supplement: Supplementary file 1 [file ijms-20-06084-s001.zip › Table S1.xlsx]

## Sheet: Sheet1
Supplementary Table S1. The primers used for qRT-PCR
Gene	Forword primer (5’-3’)	Reverse primer (5’-3’)	Tm(℃)
miR-451	TTCACAGTGGCTAAGTTCTGC	Uni-miR qPCR Primer	60
mmu-IL-6	CACATGTTCTCTGGGAAATCG	TTGTATCTCTGGAAGTTTCAGATTGTT	62
mmu-TNFα	GCCACCACGCTCTTCTGTCTAC	GGGTCTGGGCCATAGAACTGAT	60
mmu-IL-1β	TGAGCTCGCCAGTGAAATGA	AACACGCAGGACAGGTACAG	60
mmu-Cab39	CCGTTCCCATTTGGCAAGTCT	TCATTGGTGCCGTACAGAATTTC	60
hsa-IL-1β	Primers are conserved between Mus musculus and Homo sapiens.		60
hsa-Cab39			60
Uni-miR qPCR Primer included in commercial kits. Mmu refer to Mus musculus. Hsa refer to Homo sapiens.
